# Supplementary material for: The Burden of Early-Onset Colorectal Cancer and Its Risk Factors from 1990 to 2019: A Systematic Analysis for the Global Burden of Disease Study 2019
Source: Cancers (Basel). 2022 Jul 19;14(14):3502. doi: 10.3390/cancers14143502 (PMC9323588; doi:10.3390/cancers14143502)
Supplement: Supplementary file 1 [file cancers-14-03502-s001.zip]

Archive with 3 entries (3 files):
- Supplementary Figures.pdf
- Supplementary methods.pdf
- Supplementary Tables.pdf
